# Supplementary material for: Experiences of Parent Peer Nutrition Educators Sharing Child Feeding and Nutrition Information
Source: Children (Basel). 2017 Aug 29;4(9):78. doi: 10.3390/children4090078 (PMC5615268; doi:10.3390/children4090078)
Supplement: Supplementary File 1 [file children-04-00078-s001.zip]

Archive with 4 entries (4 files):
- Table 3 .docx
- Non Blinded Title Page.docx
- Table 1 .docx
- Table 2 .docx
